# Supplementary material for: Treatment of Adolescents with Concurrent Substance Use Disorder and Attention-Deficit/Hyperactivity Disorder: A Systematic Review
Source: J Clin Med. 2021 Aug 30;10(17):3908. doi: 10.3390/jcm10173908 (PMC8432200; doi:10.3390/jcm10173908)
Supplement: Supplementary file 1 [file jcm-10-03908-s001.zip]

Archive with 1 entries (1 files):
- jcm-1293750-supplementary.pdf
